# Supplementary material for: The Effects of Filter Ventilation and Expanded Tobacco on the Tar, Nicotine and Carbon Monoxide Yields from Cigarettes Sold in Australia
Source: Int J Environ Res Public Health. 2024 Dec 31;22(1):50. doi: 10.3390/ijerph22010050 (PMC11764558; doi:10.3390/ijerph22010050)
Supplement: Supplementary file 1 [file ijerph-22-00050-s001.zip]

Archive with 1 entries (1 files):
- ijerph-3346730-supplementary.pdf
